# Supplementary material for: The Relationship between Nutrient Intake and Cataracts in the Older Adult Population of Korea
Source: Nutrients. 2022 Nov 23;14(23):4962. doi: 10.3390/nu14234962 (PMC9739297; doi:10.3390/nu14234962)
Supplement: Supplementary file 1 [file nutrients-14-04962-s001.zip]

Archive with 1 entries (1 files):
- nutrients-1980738-supplementary.pdf
